# Supplementary material for: Gratitude enhances widespread dynamic cooperation and inter-brain synchronization in females
Source: Soc Cogn Affect Neurosci. 2025 Mar 17;20(1):nsaf023. doi: 10.1093/scan/nsaf023 (PMC12426888; doi:10.1093/scan/nsaf023)
Supplement: nsaf023_Supp [file nsaf023_supp.zip]

Archive with 1 entries (1 files):
- scan-24-141-File007.docx
